# Supplementary material for: Donor-Recipient Weight Match in Pediatric Heart Transplantation: Liberalizing Weight Matching with Caution
Source: J Cardiovasc Dev Dis. 2022 May 7;9(5):148. doi: 10.3390/jcdd9050148 (PMC9145031; doi:10.3390/jcdd9050148)
Supplement: Supplementary file 1 [file jcdd-09-00148-s001.zip]

Archive with 1 entries (1 files):
- jcdd-1573069-supplementary.pdf
